# Supplementary material for: Accurate genome relative abundance estimation for closely related species in a metagenomic sample
Source: BMC Bioinformatics. 2014 Jul 16;15(1):242. doi: 10.1186/1471-2105-15-242 (PMC4131027; doi:10.1186/1471-2105-15-242)
Supplement: Supplementary file 2 — Additional file 2: The choice of α value on various length of reads in terms of RRMSE. (XLSX 61 KB) [file 12859_2014_6526_MOESM2_ESM.xlsx]

## Sheet: Sheet1
RRMSE: Read Length=100 bp
	SAMPLE1	SAMPLE2	SAMPLE3	SAMPLE4	SAMPLE5	SAMPLE6	SAMPLE7	MEAN	STD. ERR
alpha=0.91	0.0505025	0.120876	0.0850122	0.105091	0.138366	0.0537192	0.0549744	0.0869345	0.0134364
alpha=0.92	0.043529	0.105545	0.0823099	0.0675644	0.0482628	0.0440743	0.0483892	0.0628107	0.00895961
alpha=0.93	0.0418048	0.120287	0.0904171	0.0619712	0.0470726	0.0412514	0.046117	0.0641315	0.0114294
alpha=0.94	0.0565933	0.171537	0.114298	0.135072	0.126095	0.046265	0.0594584	0.101331	0.0180183
alpha=0.95	0.0465745	0.111506	0.0614872	0.0769773	0.0905163	0.0398752	0.0467754	0.0676732	0.0100269
alpha=0.96	0.0419451	0.0390136	0.0472887	0.0482059	0.0717809	0.0379838	0.0421135	0.0469045	0.00439174
alpha=0.97	0.0726886	0.262741	0.0502848	0.173097	0.118339	0.0422571	0.0805556	0.11428	0.0299469
alpha=0.98	0.0491379	0.0554324	0.0490641	0.0588515	0.0916244	0.0366356	0.0452535	0.0551428	0.0066513
alpha=0.99	0.0479368	0.0447393	0.0503447	0.0543154	0.0889485	0.0366699	0.0447945	0.0525356	0.00641324
RRMSE: Read Length=250 bp
	SAMPLE1	SAMPLE2	SAMPLE3	SAMPLE4	SAMPLE5	SAMPLE6	SAMPLE7	MEAN	STD. ERR
alpha=0.91	0.0331381	0.0630702	0.0545404	0.0424863	0.321831	0.02235	0.0135798	0.0787137	0.0410412
alpha=0.92	0.0302346	0.0661493	0.0318752	0.0285442	0.332705	0.0185642	0.0175025	0.0750821	0.0433707
alpha=0.93	0.024598	0.060431	0.0385206	0.0240733	0.338017	0.0149397	0.0163861	0.0738523	0.0444245
alpha=0.94	0.0218227	0.0576449	0.00160058	0.0176372	0.208225	0.0128592	0.015429	0.0478884	0.0275253
alpha=0.95	0.0172717	0.0530223	0.0365618	0.0225115	0.233816	0.0135708	0.0150279	0.0559688	0.030121
alpha=0.96	0.0101998	0.0417776	0.0016153	0.0138933	0.0300201	0.00829323	0.0134482	0.0170354	0.00526545
alpha=0.97	0.0231536	0.0306992	0.0166481	0.0731477	0.0308981	0.0160829	0.0196539	0.0300405	0.00754175
alpha=0.98	0.0499041	0.0350618	0.0437292	0.156673	0.211534	0.0292449	0.0342598	0.0800581	0.0276409
alpha=0.99	0.0351465	0.0782844	0.0350013	0.0868039	0.0997491	0.0120783	0.0204516	0.0525021	0.0132219
RRMSE: Read Length=500 bp
	SAMPLE1	SAMPLE2	SAMPLE3	SAMPLE4	SAMPLE5	SAMPLE6	SAMPLE7	MEAN	STD. ERR
alpha=0.91	0.0575974	0.0143124	0.0235981	0.0669462	0.0339152	0.0182493	0.0146838	0.0327575	0.00808952
alpha=0.92	0.0914701	0.0166845	0.0253695	0.0695155	0.0175346	0.0150623	0.0129219	0.0355084	0.0119489
alpha=0.93	0.0864696	0.0201814	0.00338256	0.0743721	0.0512519	0.0128715	0.0124021	0.0372759	0.01258
alpha=0.94	0.0812086	0.0185813	0.0282577	0.0724587	0.0415303	0.0122125	0.0106923	0.0378488	0.0108555
alpha=0.95	0.0536296	0.028483	0.00436858	0.0647481	0.047172	0.0139972	0.01139	0.0319698	0.0088576
alpha=0.96	0.0749081	0.0175191	0.0190792	0.0859423	0.0219297	0.0115885	0.0135056	0.0349247	0.0118801
alpha=0.97	0.0360373	0.0181471	0.00589681	0.0754949	0.0211212	0.00809463	0.0163337	0.0258751	0.00906856
alpha=0.98	0.0285106	0.0208453	0.0513426	0.0748644	0.0983456	0.00921674	0.0176874	0.0429732	0.012565
alpha=0.99	0.0179945	0.0340271	0.0571513	0.0953269	0.103913	0.010599	0.0129522	0.0474234	0.0147764
RRMSE: Read Length=1000 bp
	SAMPLE1	SAMPLE2	SAMPLE3	SAMPLE4	SAMPLE5	SAMPLE6	SAMPLE7	MEAN	STD. ERR
alpha=0.91	0.016468	0.124072	0.00745925	0.0536654	0.111349	0.00888089	0.00413374	0.0465754	0.0194631
alpha=0.92	0.0148464	0.124001	0.0210879	0.0590448	0.0951836	0.00765236	0.00448296	0.0466142	0.0178993
alpha=0.93	0.0145724	0.125266	0.0149587	0.0522701	0.0613284	0.00762135	0.00739788	0.0404879	0.0163729
alpha=0.94	0.0160735	0.125039	0.0135892	0.0554674	0.0797715	0.00691666	0.0104698	0.0439038	0.0170311
alpha=0.95	0.0198959	0.121526	0.00622978	0.0674286	0.0818784	0.00754008	0.00894595	0.0447778	0.0172898
alpha=0.96	0.0206841	0.100256	0.016339	0.0744247	0.0123911	0.0117855	0.0114667	0.0353353	0.0137745
alpha=0.97	0.0222835	0.0791976	0.00321589	0.0590347	0.0323945	0.00801196	0.0122503	0.0309126	0.0107335
alpha=0.98	0.0263253	0.0694063	0.0337797	0.106099	0.0789551	0.0102965	0.0140244	0.0484123	0.0138346
alpha=0.99	0.0129455	0.0650247	0.0369034	0.0827197	0.112129	0.0110571	0.0141394	0.0478456	0.0150166
